# Supplementary material for: Clinical features and efficacy of antiviral drug, Arbidol in 220 nonemergency COVID‐19 patients from East-West-Lake Shelter Hospital in Wuhan: a retrospective case series
Source: Virol J. 2020 Oct 23;17:162. doi: 10.1186/s12985-020-01428-5 (PMC7582420; doi:10.1186/s12985-020-01428-5)
Supplement: Supplementary file 1 — Additional file 1: Table S1. Basic clinical and epidemic features based on gender. a Including dry cough, expectoration, chest tightness and shortness of breath, fatigue, muscle soreness, stuffy running nose, headache, pharyngalgia, thoracalgia, dyspnea, phlegm blood, chills and poor appetite. [file 12985_2020_1428_MOESM1_ESM.xlsx]

## Sheet: Sheet1
Feature	Male (n = 119)	Female (n = 101)	p value	OR (95%CI)
Onset symptoms a
Fever (%)	103 (86.6)	73 (72.3)	0.01 *	2.47 (1.25, 4.89)
< 3 numbers (%)	65 (54.6)	70 (69.3)	0.03 *
≥ 3 numbers (%)	54 (45.4)	31 (30.7)	0.03 *	1.88 (1.08, 3.27)
Lab examination
WBC (× 109/ L,	5.5 (4.7, 6.6)	4.9 (3.7, 6.3)	0.003 *
M (IQR))
Neutrophils %	67.2 (59.1, 72.6)	61.8 (53.4, 70.1)	0.000 *
(M (IQR))
Lymphocyte %	22.3 (17.6, 28.8)	25.1 (19.1, 33.6)	0.007 *
(M (IQR))
Platelet (× 109/ L,	164.0 (137.0, 216.0)	167.0 (146.0, 218.0)	0.64
M (IQR))
